# Supplementary material for: Inflammation and Syndecan-4 Shedding from Cardiac Cells in Ischemic and Non-Ischemic Heart Disease
Source: Biomedicines. 2023 Apr 1;11(4):1066. doi: 10.3390/biomedicines11041066 (PMC10135943; doi:10.3390/biomedicines11041066)
Supplement: Supplementary file 1 [file biomedicines-11-01066-s001.zip]

Archive with 3 entries (3 files):
- biomedicines-2270975-supplementary-proof done.xlsx
- Supplementary Material 2nd proof.pdf
- Supplementary Material proof.pdf
