# Supplementary material for: Inflammation and Syndecan-4 Shedding from Cardiac Cells in Ischemic and Non-Ischemic Heart Disease
Source: Biomedicines. 2023 Apr 1;11(4):1066. doi: 10.3390/biomedicines11041066 (PMC10135943; doi:10.3390/biomedicines11041066)
Supplement: Supplementary file 1 [file biomedicines-11-01066-s001.zip › biomedicines-2270975-supplementary-proof done.xlsx]

## Sheet: Sheet1
M.E. Strand et al. 2023
Supplementary Data
Figure 1C			Figure 3										Figure 4A					Figure 4B									Figure 5A					Figure 5B
Serum Syndecan-4 levels (ng/mL)			Serum Syndecan-4 levels (ng/mL)										Relative Sdc4/Rpl4 mRNA					Relative syndecan-4/vinculin protein									Relative Sdc4/Rpl4 mRNA					Relative syndecan-4/vinculin protein
Radial artery	Coronary sinus		Non-inflammatory DCM	Inflammatory DCM	Myocarditis	Pericarditis	Perimyocarditis	Day 0 post-MI	Day 3 post-MI	Day 30 post-MI	Healthy controls		non-stimulated	IL-1Ra	IL-1β	IL-1β + IL-1Ra		Full length				cellular fragment					non-stimulated	IL-1Ra	IL-1β	IL-1β + IL-1Ra		Full length				cellular fragment
34.43	48.92		19.56	9.9	7.92	12.98	22.25	14.82	19.95	17.58	21.092		1.11158	1.1567	2.33288	1.45186		non-stimulated	IL-1Ra	IL-1β	IL-1β + IL-1Ra	non-stimulated	IL-1Ra	IL-1β	IL-1β + IL-1Ra		1.1534	0.95301	7.98335	5.63186		non-stimulated	IL-1Ra	IL-1β	IL-1β + IL-1Ra	non-stimulated	IL-1Ra	IL-1β	IL-1β + IL-1Ra
28.02	50.76		16.54	9.4	12.78	13.98	19.39	15.93	21.66	11	9.865		0.941889	1.04604	2.95647	1.59643		1.458	0.973	1.294	0.908	0.723	0.567	1.006	1.032		1.03076	1.13496	7.9877	5.20416		1.496	1.744	14.959	7.707	1.06	1.042	9.073	6.585
1.6	3.66		32.25	24.1	23.86	13.67	12.54	12.68	20.2	18.6	14.7325		0.946529	0.963855	2.7619	1.34685		0.765	0.429	1.485	1.179	1.515	0.528	1.291	1.229		0.815832	0.785729	10.712	3.50042		0.691	0.756	10.79	11.275	1.074	0.99	8.755	7.211
1.7	6.69		15.46	13.5	11.76		14.88	22.1	23.95	22.11	12.923		0.9302	1.1859	5.0069	2.0079		0.777	0.424	0.795	0.834	0.762	0.498	1.329	0.919		0.924172	0.905372	6.00786	2.95418		0.813	0.856	18.111	10.828	0.866	0.849	8.269	6.169
1.14	14.8		23.81	12.8	2.44		10.6	13.93	7.614	14.77	7.8745		0.7654	0.9988	3.5485	1.7049		1.021	0.152	3.222	2.671	0.684	0.285	2.827	2.957		1.09392	0.934548	7.3245	3.6307		1.394	1.055	15.063	8.649	0.648	0.719	10.386	6.722
2.46	5.05		16.29	14.03	3.04		15.22	19.59	21.87	18.2			1.3043	0.9604	3.581	2.292		0.605	0.13	2.209	2.372	1.33	0.371	2.517	2.401		0.981908	1.00517	6.43626	2.5985		0.525	0.925	17.956	15.911	0.88	0.732	12.354	12.024
5.04	8.79		28.58	9.7	13.9		24.15	14.23	11.88	16.77								1.374	0.124	3.093	3	0.986	0.288	3.107	1.996							1.081	1.389	23.676	20.107	1.471	1.247	21.2	15.854
7.76	1.09		22.19	11.97	10.37		18.95	10.4	10.83	12.24								0.652	0.53	6.695	4.504	0.668	0.581	2.116	2.203							1.034	1.605	16.246	6.799	1.334	0.85	17.528	10.158
5.58	10.13		20.05	26.03	24.33		16.19	16.9	13.7	24.3								1.008	0.896	7.804	3.688	0.823	0.992	3.709	2.908							1.229	1.449	10.176	2.682	0.88	1.044	10.641	5.097
2.14	0.72		38.72	14.01	11.35		11.91	8.3	11.4	14.8			Figure 4C					1.341	0.918	7.992	3.381	1.508	1.265	4.248	3.067		Figure 5C					0.737	0.797	9.429	2.646	0.786	0.34	14.796	9.195
0.18	0.3		13.78	22.73	8.44		13.1	19.2	14.8	19.3			Relative Sdc4/Rpl4 mRNA														Relative Sdc4/Rpl4 mRNA					0.806	1.55	32.367	19.371	0.669	1.734	19.097	13.029
1.77	5.61		22.8	24.4	31.28		36.99	16.6	19.1	19.2			non-stimulated	Infliximab	TNFα	TNFα + Infliximab											non-stimulated	Infliximab	TNFα	TNFα + Infliximab		1.194	1.814	34.508	19.647	0.664	1.915	16.513	14.805
2.12	2.18		25.69	16.95	17.33		37.05	12.8	13.4	11.4			0.9281	0.5228	1.8688	0.3994		Figure 4D									0.961	1.1159	2.2681	1.7718		1	1.842	38.676	25.834	1.666	3.847	29.156	24.356
2.76	0.78		16.74	14.97	14.78		10.14	15.8	15.5	15.1			0.9527	0.9589	1.4833	2.0183		Relative syndecan-4/vinculin protein									1.1833	1.0586	2.4382	2.0582
0.83	1.43		15.89	8.2	11.29		12.91	9.4	12.1	10			1.1191	1.123	1.8806	2.0758		Full length				cellular fragment					0.8557	0.9036	2.5953	2.2041
			25.41	8.28			14.04	14.7	15.9	16.6			0.9779	1.0405	2.2771	2.3273		non-stimulated	Infliximab	TNFα	TNFα + Infliximab	non-stimulated	Infliximab	TNFα	TNFα + Infliximab		1.0011	0.9006	2.3093	2.1074		Figure 5D
			11.37	29.92			15.49	32.2	26	20.5			1.0319	0.9898		2.4122		1.213	1.784	3.392	1.783	1.145	2.184	5.121	3.589		0.8749	0.8801	2.2897	2.1799		Relative syndecan-4/vinculin protein
			24.39	10.95			17.12	13.5	13.3	12.6			0.9902	1.1238	2.2708	2.3891		0.462	0.697	2.842	2.975	0.511	0.668	4.267	6.305		1.124	0.9728	2.3877	2.0301		Full length				cellular fragment
			17.27	16.04			16.85	11.2	8.9	13.1								1.325	2.249	3.75	3.574	1.344	1.586	5.064	6.145							non-stimulated	Infliximab	TNFα	TNFα + Infliximab	non-stimulated	Infliximab	TNFα	TNFα + Infliximab
			15.48	12.87			20.81	24.7	18.2	24								0.883	0.882	1.074	0.912	1.357	0.751	1.175	1.007							1.056	1.047	0.839	1.043	1.189	2.668	2.348	2.316
			19.67	10.06			13.02	14.4	13	12.9								1.031	0.633	1.035	1.41	0.835	0.345	0.672	1.054							0.878	0.918	1.021	1.562	0.803	2.533	2.563	2.786
			10.11	13.73			4.79	23.1	19.8	19.4								1.086	0.696	1.13	1.735	0.808	0.445	0.813	1.209							1.066	1.228	1.304	1.416	1.008	2.541	2.832	2.865
			24.05	9.77			23.44	11.6	11.7	13.6								0.857	0.654	5.247	2.748	1.137	0.69	3.404	2.315							1.235	0.969	2.072	1.762	0.98	1.133	3.821	3.555
			14.51	23.27				9.5	13.5	10.3								1.039	0.502	4.354	3.015	0.719	0.614	3.685	3.818							0.713	0.864	1.499	1.581	0.735	1.961	4.228	3.974
			18.59	6.95				15.2	12.65	13.87								1.104	0.78	3.274	3.489	1.145	1.165	4.022	2.998							1.052	1.499	2.411	2.204	1.286	3.153	4.872	6.009
			8.42	12.69				9.566	9.153	9																						1.047	1.413	1.477	1.392		1.196	2.161	4.77
			14.68	18.31				24.08	24.21	21.06																						1.074	1.387	1.796	1.683	1.124	0.598	1.948	2.744
			14.77	20.98				15.32	15.67	13.08																						0.878	1.099	1.568	1.861	0.876	1.697	2.382	1.58
			8.03	16.72				3.759	14.99	15.91																						0.725	1.451	2.704	5.611	0.562	3.237	7.19	9.374
			17.13	11.19				26.64	32.24	34.8																						0.94	2.191	7.188	8.449	1.059	2.917	9.68	9.561
			21.37	17.45				26.95	26.38	20.54																						1.335	1.1	2.995	5.629	1.379	2.849	7.407	10.19
			9.32	11.51				9.954	16.17	15.03
			10.36	11.57				19.39	17.88	18.08
			12.76	23.8				19.32	20.07	21.03
			12.92	16.12				14.43	15.9	19.76
			13.86	15.43				11.78	8.324	8.329
			13.27	32.44				6.523	19.84	17.31
			14.43	22.22				16.65	16.59	17.72
			13.53	13.49				7.551	18.12	22.49
			15.43	8.82				12.01	20.81	15.96
			11.6	14.53				15.05	14.16	21.65
			26.55	16.76				17.52	19.38	17.22
			12.83	11.41				14.56	15.27	17.48
			12.9	13.28				22.57	22.22	22.25
			9.51	16.19				14.29	11.56	10.44
			5.32	23.93				12.81	13.47	11.67
			19.06	20.92				13	11.4	9.073
			13.63	23.69				19.38	15.14	8.43
			6.51	14.62				13.94	17.64	13.17
			10.93	30.83				1.218	9.613	9.853
			15.13	20.74				13.71	13.82	11.75
			11.81	11.71				10.53	12.78	9.899
			10.09	23.78				14.41	14.03	13.44
			14	15.46				15.73	13.01	10.7
			12.03	16.46				13.98	9.853	11.23
			11.48	12.72				2.711	15.32	14.42
			15.19	34.01				10.31	13.86	16.08
			23.86	19.78				10.76	10.39	7.632
			22.76	11.49				11.86	10.54	12.81
			25.7	10.83				21.59	21.73	13.88
			14.95	17.48				7.526	17.66	16.1
			22.85	11.51				14.09	13.26	11.44
			14.67	11.18				9.898	10.29	6.951
			32.39	13.4				4.969	7.176	5.944
			32.87	13.51				14.06	10.16	11.51
			17.49	10.66				13.24	10.48	13.08
			28.37	18.93				19.31	17.68	14.21
			10	21.61				17.49	15.62	17.24
			18.64	12.95				4.615	13.62	13.36
			15.62	15.81				6.854	21.39	20.57
			12.29	16.99				12.31	13.11	15.09
			21.88					17.83	18.82	18.38
			11.59					10.64	20.98	15.58
			16.55					5.779	16.02	14.49
			14.62					5.569	14.76	10.36
			13.28					3.799	14.48	11.49
			20.41					17.26	17.14	12.92
			12.63					4.656	11.93	13.41
			16.48					19.16	21.84	11.6
			12.94					9.009	8.607	8.341
			10.52					16.2	21.57	15.13
			18.43					2.51	5.844	5.987
			24.79					1.055	19.5	25.71
			10.77					14.13	15.92	14.77
			6.9					18.78	16.03	21.09
			11.58					15.04	14.26	6.292
			17.89					18.44	13.13	15.02
			14.52					21.86	17.1	20.83
			18.24					29.9	30.33	26.62
			18.73					12.4	13.49	11.7
			11.02					17.88	17.7	15.85
			8.85					11.4	13.36	12.5
			11.08					25.99	16.17	18.53
			10.83					10.91	9.74	10.74
			8.79					18.15	24.2	24.02
			10.99					29.31	21.68	17.39
			36.25					1.988	11.18	13.88
			5.63					3.996	16.65	24.45
			10.47					3.547	17.53	19.08
			25.68					16.18	14.65	13.06
			9.05					21.46	20.72	18.72
			11.15					3.51	24.2	16.49
			18.85					11.98	18.47	14.75
			22.25					18.08	16.78	14.97
			23.57					13.96	16.06	15.66
			12.79					12.98	14.93	13.54
			10.73					18.65	19.33	19.82
			10.6					27.52	21.83	24.77
			14.25					12.88	15.21	17.94
			21.82					11.87	13.75	12.58
			16.63					19.64	22.96	24.02
			9.2					15.31	18.83	20.37
			19.31					28.68	24.97	25.83
			14.74					0.856	11.42	8.491
			10.57					27.11	23.72	24.77
			8.07					19.81	23.98	16.48
			22.72					18.35	16.25	17.72
			10.92					23.25	23.6	27.8
			10.06					12.06	13.86	12.81
			13.87
			20.61
			8.58
			24.66
			13.05
			19.14
			16.55
			11.81
			9.4
			16.69
			15.56
			18.73
			10.69
			18.11
			9.12
			16.26
			8.45
			16.42
			19.96
			12.94
			19.42
			15.69
			13.61
			13.05
			14.23
			21.76
			16.26
			9.84
			10.85
			23.08
			16.88
			15.01
			30.08
			14.41
			11.12
			14.26
			9.3
			12.14
			17.86
			15.37
			16.73
			5.52
			12.99
			11.27
			15.37
			16.69
			27.49
			12.08
			8.44
			14.89
			16.91
			14.03
			8.47
			15.25
			17.11
			9.01
			14.51
			9.12
			17.44
			8.65
			25.4
			14.81
			12.61
			14.15
			21.35
			8.02
			23.29
			7.94
			13.84
			9.4
			11
			16.72
			13.07
			13.81
			18.9
			13
			15.6
			21.13
			9.25
			10.09
			12.25
			15.3
			17.62
			14.16
			11.66
			11.84
			5.97
			13.19
			4.36
			16.17
			17.99
			11.56
			18.45
			5.92
			9.57
			15.72
			8.25
			17.1
			9.37
			10.08
			24.28
			13.16
			30.37
			4.02
			10.82
			5.67
			14.9
			10.15
			12.35
			16.41
			9.56
			9.17
			13.77
			14.84
			13.74
			6.24
			13.56
			12.45
			14.88
			12.31
			14.74
			10.77
			11.93
			21.88
			11.92
			13.29
			13.11
			5.85
			18.97
			14.77
			11.2
			17.3
			14.54
			7.49
			3.27
			11.57
			13.14
			8.38
			8.64
			12.04
			8.03
			27.85
			12.4
			18.84
			9.84
			12.77
			9.03
			10.32
			10.96
			25.75
			7.22
			17.95
			18.43
			14.51
			19.94
			17.8
			15.42
			14.65
			27.42
			12.58
			11.58
			8.51
			22.19
			14.33
			10.9
			19.91
			14
			36.3
			21.07
			37.09
			8.63
			12.28
			8.18
			17.89
			11.48
			10.22
			23.92
			13.44
			19.55
			8.18
			14.24
			14.71
			8.6
			12.98
			28.64
			8.11
			28.57
			12.19
			19.36
			29.58
			13.31
			11.03
			26
			12.78
			12.81
			26.75
			21.04
			17
			11.58
